# Supplementary material for: Effect of Pulsed Field Ablation System and Post-Ablation Mapping on Atrial Fibrillation Recurrence
Source: J Cardiovasc Dev Dis. 2026 Jun 2;13(6):243. doi: 10.3390/jcdd13060243 (PMC13301595; doi:10.3390/jcdd13060243)
Supplement: Supplementary file 1 [file jcdd-13-00243-s001.zip]

Archive with 1 entries (1 files):
- jcdd-4287602-supplementary.pdf
